# Supplementary material for: Synergistic roles of DYRK1A and GATA1 in trisomy 21 megakaryopoiesis
Source: JCI Insight. 2023 Oct 31;8(23):e172851. doi: 10.1172/jci.insight.172851 (PMC10895998; doi:10.1172/jci.insight.172851)
Supplement: Supporting data values [file jciinsight-8-172851-s097.xlsx]

## Sheet: Figure 1F
Figure 1F
		T21/wtGATA1					T21/GATA1s
		DYRK1A+/+/+	DYRK1A-/-/-	DYRK1A-/-/-			DYRK1A+/+/+	DYRK1A-/-/-	DYRK1A-/-/-
		1	0.821114	0.62724			1	0.552683	0.426938
		1	0.13863	0.187097			1	0.479747	0.383191
		1	0.481579	0.2			1	0.28562	0.782222
		1	0.475513	0.804525			1	0.434762	0.428994
		1	1.35311	0.69728			1	0.174221	0.422852
		1	0.760248	1.02949			1	0.458563	0.192223
		1	0.848663	1.39573			1	0.103448	1.01366
		1	0.69011	0.476166			1	1.28743	0.0338753
		1	0.426254	0.748267			1	0.380074	0.673717
		1	0.351429	0.306983			1	0.21083	0.2677
		1	0.260831	0.138272			1	0.639737	0.156052
		1	0.256343	0.518005			1	0.165731	0.648121
		1	0.393578	0.146095			1	0.159981	0.251696
		1	0.846718	0.145967			1	0.449801	0.121089
		1	0.286157				1		1.12747
	n=	15	15	14			15	14	15

## Sheet: Figure 2A
Figure 2A
		T21/wtGATA1			T21/GATA1s
		DYRK1A+/+/+	DYRK1A-/-/-	DYRK1A-/-/-	DYRK1A+/+/+	DYRK1A-/-/-	DYRK1A-/-/-
		4.33333	4.75779	3.06353	3.93168	10.9428	8.26274
		1.59321	1.33575	1.07634	3.79194	11.294	5.67849
		1.71279	1.58166	2.41342	3.55376	7.7589	11.3687
		3.02754	2.25535	2.14274	4.1866	6.15168	8.3348
		1.43451	1.80728	3.40828	2.754	7.34832	10.5209
		3.01712	2.32693	2.84152	3.9522	4.92984	7.5026
		2.35456	4.8544	4.07608	3.82536	10.0146	9.0828
		1.98016	1.3904	1.29456	9.1504	5.47479	10.7712
		3.14628	2.3599	3.70899	5.824	6.3616	8.28208
		3.91282	2.94206	1.9931	6.27448	10.0979	11.1894
		3.11829	2.96575	3.11467	4.05813	5.45177	5.90464
		1.45001	4.60864	1.57291	2.96043	4.38075	5.79273
		1.95955	4.11312	4.53803	8.72744	5.47932	5.51044
		2.21986	4.23529	5.31152	5.9786	7.66946	9.79008
		5.22781	4.19017		4.3008	8.28247	5.93517
		4.03252	3.28468		3.19669	8.7631	14.7184
		5.057			7.23006
	n=	17	16	14	17	16	16

## Sheet: Figure 2B
Figure 2B
		T21/wtGATA1			T21/GATA1s
		DYRK1A+/+/+	DYRK1A-/-/-	DYRK1A-/-/-	DYRK1A+/+/+	DYRK1A-/-/-	DYRK1A-/-/-
		12.6667	8.79327	7.277	14.6297	38.9842	26.5636
		2.41955	2.5313	2.49267	17.2826	22.4657	15.1826
		5.18908	2.89501	2.7088	14.4248	30.5461	28.908
		3.3297	2.61031	3.83133	13.3606	13.1122	19.8332
		14.8842	1.83751	2.7391	13.732	21.6366	19.5788
		2.9727		3.32918	13.8466		25.2741
					15.3232		26.7506
	n=	6	5	6	7	5	7

## Sheet: Figure 2C
Figure 2C
		T21/wtGATA1
		DYRK1A+/+/+	DYRK1A-/-/-	DYRK1A-/-/-
		22.9167	25.3365	10.77
		6.34504	4.99727	6.32012
		8.10729	6.25497	7.32889
		7.32875	9.33231	10.005
		8.11881	5.20835	6.13916
		19.0532	16.296	23.3466
		14.5287		23.2016
	n=	7	6	7

## Sheet: Figure 2D
Figure 2D
		GATA1s
		T21/DYRK1A+/+/+	T21/DYRK1A-/-/-	Euploid/DYRK1A-/-
		4.43529	10.9428	11.9189
		6.42938	10.6575	9.52479
		4.07	8.87	9.14
	n=	3	3	3

## Sheet: Figure 2E
Figure 2E
		GATA1s
		DYRK1A+/+/+		DYRK1A-/-/-
		Vector	DYRK1A	Vector	DYRK1A
		1.98	0.497	3.66	0.521
		1.76	0.279	4.7	0.751
		1.71	0.522	3.41	0.489
	n=	3	3	3	3

## Sheet: Figure 3B
Figure 3B
		T21/wtGATA1		T21/GATA1s
		DYRK1A+/+/+	DYRK1A-/-/-	DYRK1A+/+/+	DYRK1A-/-/-
		8.26	9.765	20.2	36.9
		3.75	5.11	22.7	26.05
		5.01	5.98	23.9	30.8
		13.1	14.15	26.4	34.6
				15.8	30.1
	n=	4	4	5	5
	avg	7.53	8.75125	21.8	31.69

## Sheet: Figure 3C
Figure 3C
		T21/wtGATA1		T21/GATA1s
		DYRK1A+/+/+	DYRK1A-/-/-	DYRK1A+/+/+	DYRK1A-/-/-
		22.4	21.4	46.7	61
		29.5	28.5	39	55.2
		14.8	15.3	39.4	65.5
	n=	3	3	3	3
	avg	22.2333	21.7333	41.7	60.5667

## Sheet: Figure 3D
Figure 3D
		T21/wtGATA1		T21/GATA1s
		DYRK1A+/+/+	DYRK1A-/-/-	DYRK1A+/+/+	DYRK1A-/-/-
		5.89	10.23	7.96	8.52
		6.73	10.88	8.52	10.41
		7	5.82	8.41	9.76
				9.59	8.81
	n=	3	3	4	4

## Sheet: Figure 4B
Figure 4B
		T21/wtGATA1		T21/GATA1s
		DYRK1A+/+/+	DYRK1A-/-/-	DYRK1A+/+/+	DYRK1A-/-/-
		1	0.784387	0.341296	0.343169
		1	0.955545	0.44012	0.326794
		1	0.929255	0.581932	0.276529
		1	0.848325	0.372601	0.303538
		1	0.989583	0.841404	0.521584
		1	0.899067	0.616661	0.464915
		1	1.09067	0.505365	0.513948
		1	0.763061	0.522426	0.298378
		1	1.04424	0.702235	0.440832
		1	0.860781	0.541073	0.356787
		1	1.25435	0.500779	0.381519
	n=	11	11	11	11

[truncated: 17 more sheets: Figure 4D, Figure 5D, Figure 5E, Figure 6B, Figure 6C, Figure 6D, SI Figure 1A, SI Figure 1B, SI Figure 3, SI Figure  4A, SI Figure  4B, SI Figure 5A, SI Figure 5B, SI Figure 6A, SI Figure 6B, SI Figure 7A, SI Figure 7B]
